# Supplementary material for: Antiepileptic Effects of Hua‐Feng‐Dan Against Pentylenetetrazol‐Induced Seizures in Mice
Source: Biomed Res Int. 2026 Mar 28;2026:5336509. doi: 10.1155/bmri/5336509 (PMC13140868; doi:10.1155/bmri/5336509)
Supplement: Supplementary file 1 — Supporting Information 1 Table S1: Primer sequences for qPCR. [file BMRI-2026-5336509-s001.xlsx]

## Sheet: Table S1
Supplementary Tabe 2 Primer sequences for qPCR
Name	Accession	Forward	Reverse
Arc	NM_18790	ACAGGAGTCAGTTGAGGCTC	GTGGTTCTGGATCTGGGACA
Bdnf	NM_007540	AGGACAGCAAAGCCACAATG	GTGCTCAAAAGTGTCAGCCA
Bnip3	NM_009760	GTCTCATCTGCTGGCCATTG	AACACCCAAGGACCATGCTA
Btg2	NM_7570	GAGTGGTATGAAAGGCGCAG	GGAGACTGGAGAGGAAACCC
Egr1	NM_7913	CGAGTTATCCCAGCCAAACG	GAAGACGATGAAGCAGCTGG
Fos	NM_10234	AGCGAGCAACTGAGAAGACT	TCATGGTCGAAGTTTGGGGA
Fosb	NM_8036	AGTCTGCTAACCCCACTTCC	GAGGGTGAGAGGGACATAGC
Gadd45g	NM_11817	CTGGGAATCTTTACCTGCGC	CAGAAGTTCGTGCAGTGCTT
Gapdh	NM_001289726	CAACTCCCACTCTTCCACCT	GAGTTGGGATAGGGCCTCTC
NF-κB	AF069542	CAGGTGACATCATTGCTCGG	CACGCTCTGGTTCTGCATAC
Nr4a1	NM_10444	GTGTTGATGTTCCCGCCTTT	CGATTCTGCAGCTCTTCCAC
Parp1	NM_007415	TGATGTTGAGGTGGATGGCT	CTGTGGCTTCTCTGGATCCA
Ptgs2	NM_11198	AGGTCATTGGTGGAGAGGTG	CCTGCTTGAGTATGTCGCAC
Slc6a1	NM_178703	TTCAGATGTACACGCCCACT	CGCTTTGCTACATGGGAGTC
TNFα	AB023024	TTTAAGGAGTGGAGCAGGGG	GCTCATCCTTTGGGTCTCCT
TrkB	M33385	TGTGGCTCAAGACTCTCCAG	AGACTTTCCTTCCTCCACGG
Trpm2	NM_138301	ACCACAAGACCATCCTCCAG	AACCCAGCCCTACAACCTAC
ASV37	PQ269012	GGCAGCAGTGGGGAATATTG	TTCTTCATACACGCGGCATG
ASV117	PQ269085	CGATCCCTAGCTGGTCTGAG	TTCTTCATACACGCGGCATG
ASV140	PQ269107	GGGGATAAAGTGAGGGACGT	TCACGCTTAATATCCCGCCT
ASV230	OQ538673	CGTGAAATGTAGCCGCTCAA	GCGTCAGTAAAGGCCTTGTT
Universal	Total bacteria	TCCTACGGGAGGCAGCAGT	GGACTACCAGGGTATCTAATCCTGTT
