# Supplementary material for: Antiepileptic Effects of Hua‐Feng‐Dan Against Pentylenetetrazol‐Induced Seizures in Mice
Source: Biomed Res Int. 2026 Mar 28;2026:5336509. doi: 10.1155/bmri/5336509 (PMC13140868; doi:10.1155/bmri/5336509)
Supplement: Supplementary file 2 — Supporting Information 2 Table S2: 2D‐cluster of DEGs. [file BMRI-2026-5336509-s002.xlsx]

## Sheet: Table S1
Table S2. 2D-Cluster for DEGs of Fig. 2B
ID	PTZ_Model vs Control	PTZ_Diazepam vs Control	PTZ_Original vs Control	PTZ_Reduced_L vs Control	PTZ_Reduced_H vs Control	PTZ_Nonfermt vs Control
Ppp2r2c	-1.2403	-1.19524	0	0	-1.18706	0
Glul	-1.29218	-1.22193	0	0	-1.20539	0
Klhl2	-1.25344	-1.35454	0	0	-1.35567	0
Nptxr	0	-1.21308	0	0	-1.2812	0
Slc17a7	0	-1.19354	0	0	-1.2306	0
Cd47	0	-1.25388	0	0	-1.29526	0
Basp1	0	-1.17627	0	0	-1.19392	0
Hpca	0	-1.35731	0	0	-1.3657	0
Arhgef25	0	-1.26201	0	0	-1.24692	0
Cracdl	0	-1.4399	0	0	-1.41342	0
Wipf3	0	-1.47586	0	0	-1.45168	0
Erc2	0	-1.35684	0	0	-1.35298	0
Wasf1	0	-1.26661	0	0	-1.21204	0
Ncan	0	-1.46712	0	0	-1.39423	0
Actr3	0	-1.196	0	0	0	0
Ndrg4	0	-1.15285	0	0	0	0
Add1	0	-1.18037	0	0	0	0
Rnf157	0	-1.30102	0	0	0	0
Rph3a	0	-1.20806	0	0	0	0
Ilrun	0	-1.24937	0	0	0	0
Rcan2	0	-1.22478	0	0	0	0
Arrb1	0	-1.27064	0	0	0	0
Grb2	0	-1.2597	0	0	0	0
Dlgap1	0	-1.27902	0	0	0	0
Actb	0	-1.26673	0	0	0	0
Sort1	0	-1.26804	0	0	0	0
Ppm1e	0	-1.32256	0	0	0	0
Tnpo2	0	-1.32935	0	0	0	0
Usp2	0	-1.45859	0	0	0	0
H2-K1	0	-1.9285	0	0	0	0
Arf3	0	-1.36417	0	0	0	0
Elmod1	0	-1.23204	0	0	0	0
Sptbn1	0	-1.14237	0	0	0	0
Smarca2	0	-1.15676	0	0	0	0
Ywhaz	0	-1.16999	0	0	0	0
Myo5b	0	-1.54217	0	0	0	0
Gnb1	0	-1.13679	0	0	0	0
Vamp2	0	-1.14764	0	0	0	0
Wsb2	0	-1.19213	0	0	0	0
Cap1	0	-1.21776	0	0	0	0
Dbp	0	-1.3962	0	0	0	0
Eef1a1	0	-1.11459	0	0	0	0
Ybx1	0	-1.16307	0	0	0	0
Gm56626	0	-1.72843	0	0	0	0
Sirpa	0	-1.19059	0	0	0	0
Kif5c	0	-1.22585	0	0	0	0
Sulf2	0	-1.46317	0	0	0	0
Snph	0	-1.22383	0	0	0	0
Atxn7l3	0	-1.25626	0	0	0	0
Gabrb3	0	-1.33394	0	0	0	0
4933431E20Rik	0	-1.31013	0	0	0	0
Cdc42se2	0	-1.32215	0	0	0	0
Hs3st4	0	-1.33548	0	0	0	0
Ipo9	0	-1.3227	0	0	0	0
Cmip	0	-1.4105	0	0	0	0
AA465934	0	-1.83809	0	0	0	0
Nrip3	0	-1.28623	0	0	0	0
Wdr13	0	-1.28206	0	0	0	0
Abr	0	-1.27542	0	0	0	0
Rasgef1a	0	-1.28324	0	0	0	0
Ly6c2	0	-3.23626	0	0	0	0
Chd3	0	-1.31706	0	0	0	0
Gm4419	0	-5.04202	0	0	0	0
Brinp1	0	-1.26884	0	0	0	0
Adora1	0	-1.26601	0	0	0	0
Ids	0	-1.21693	0	0	0	0
Snn	0	-1.23703	0	0	0	0
Dusp3	0	-1.25295	0	0	0	0
Ptprn2	0	-1.32398	0	0	0	0
Septin3	0	-1.25925	0	0	0	0
Eif2s3y	0	-1.46556	0	0	0	0
Fam228b	0	-2.99936	0	0	0	0
Prrc2b	0	-1.28815	0	0	0	0
Rab6b	0	-1.3117	0	0	0	0
Chd4	0	-1.29528	0	0	0	0
Nos1ap	0	-1.46436	0	0	0	0
Apbb3	0	-1.48654	0	0	0	0
Slc8a2	0	-1.29863	0	0	0	0
Add2	0	-1.32574	0	0	0	0
Meaf6	0	-1.28985	0	0	0	0
Sptbn2	0	-1.30041	0	0	0	0
Norad	0	-1.24919	0	0	0	0
Cplx2	0	-1.25097	0	0	0	0
Tnr	0	-1.49399	0	0	0	0
Man2a2	0	-1.28978	0	0	0	0
Fkbp5	0	-1.76877	0	0	0	0
Prkce	0	-1.29588	0	0	0	0
Ctps2	0	-1.77111	0	0	0	0
Wnk1	0	-1.33616	0	0	0	0
Hp1bp3	0	-1.40144	0	0	0	0
Gm56878	0	-1.27162	0	0	-1.19857	-1.21821
Sst	0	-1.2858	0	0	0	-1.26269
Cx3cr1	0	-1.50626	0	0	0	-1.47036
G530011O06Rikx	0	-2.42947	0	0	0	-2.4459
Srcin1	-1.2905	-1.28563	-1.27645	0	0	0
Ddx17	-1.30952	-1.27052	0	0	0	0
Smarcd1	-1.31157	-1.27462	0	0	0	0
Srrm1	-1.36938	-1.30053	0	0	0	0
Gng4	-1.90194	-1.71835	0	0	0	0
Map1a	-1.1875	-1.23515	0	0	0	0
Tnik	-1.34229	-1.39064	0	0	0	0
Cyfip2	-1.22207	-1.2372	0	0	0	0
Klf9	-1.27964	-1.29971	0	0	0	0
Abhd2	-1.4033	-1.43292	0	0	0	0
Epb41l1	-1.25771	-1.25318	0	0	0	0
Rab3c	-1.47014	-1.46737	0	0	0	0
Gad2	-1.31845	-1.30992	0	0	0	0
Zfp46	-1.58465	-1.80975	0	0	0	0
Slc35a4	-1.38083	-1.45765	0	-1.32586	0	0
Casp9	-1.90354	-2.10702	0	-1.84284	0	-1.72778
Slco1a4	-1.78008	-1.93074	-1.73137	-2.73176	0	0
Tmem161b	-2.07317	-1.98131	-1.76565	-1.91106	0	-1.78859
Zfp950	-2.03735	-2.14036	-2.30949	-2.23899	0	-1.83104
Hexb	0	0	0	-1.22957	-1.21381	0
Htra1	0	0	-1.2172	-1.33229	-1.26068	0
Slco1c1	0	0	-1.41156	-1.48121	-1.53037	0
Epas1	0	0	0	-1.58219	0	0
Hsp90b1	0	0	0	-1.15834	0	0
Mmp24os1	0	0	0	-1.39063	0	0
Selenop	0	0	0	-1.25477	0	0
Acta2	0	0	0	-2.51499	0	0
Rps26	0	0	0	-1.56959	0	0
1700048O20Rik	0	0	0	-1.99986	0	0
Gm48161	0	0	0	-1.64651	0	0
Cstb	0	0	0	-1.66457	0	0
Adgrl4	0	0	0	-2.90267	0	0
Gm29562	0	0	0	-1.90366	0	0
Slc7a5	0	0	0	-1.90603	0	0
Flt1	0	0	0	-3.95274	0	0
Adgrf5	0	0	0	-3.54478	0	0
Igfbp7	0	0	0	-2.1884	0	0
Ptprb	0	0	0	-3.29788	0	0
Cldn5	0	0	0	-2.87081	0	0
Srarp	0	0	0	-2.83775	0	0
Ttr	0	0	0	-1.42848	0	0
Mt2	0	0	0	-1.61417	0	0
Eogt	0	0	0	-1.82982	0	0
F11r	0	0	0	-2.61687	0	0
Cpa2	0	0	0	-3.69635	0	0
Retsat	0	0	0	-2.37847	0	0
Cbln3	0	0	0	-48.4656	0	0
Gm37758	0	0	0	-2.66356	0	0
Ptbp1	0	0	0	-1.47473	0	0
Slc2a1	0	0	0	-2.14146	0	0
Pglyrp1	0	0	0	-3.16676	0	0
Pltp	0	0	0	-2.50235	0	0
Pecam1	0	0	0	-2.61542	0	0
Zfp429	0	0	0	-2.83759	0	0
Apoc1	0	0	0	-2.29847	0	0
Eng	0	0	0	-3.43031	0	0
Podxl	0	0	0	-2.77865	0	0
Gm42733	0	0	0	-4.02633	0	0
Cnpy1	0	0	0	-31.0236	0	0
Rgs5	-1.54522	0	0	-2.00527	0	0
Atf7ip	-2.71658	0	0	-2.38037	0	0
Ttf1	-2.08378	0	-2.08802	-2.0322	0	0
Adgra3	-2.73968	0	-2.64068	-2.95379	0	0
Ctss	0	-1.22819	-1.29225	-1.29863	-1.29825	-1.29105
Ly6c1	0	-1.55024	-1.51151	-1.84512	-1.54181	-1.42756
Izumo4	0	-2.20312	-2.15009	-2.05002	0	-1.80091
Csnk2a1-ps3	0	-2.44969	-2.62624	-2.72449	0	-2.30778
P2ry12	-1.3303	-1.38521	-1.61322	-1.4489	-1.51934	-1.57492
Mfsd2a	-1.73928	-1.7143	-1.70758	-2.1075	-1.80637	-1.70364
Tnrc6b	-3.20122	-3.08777	-2.7365	-2.60954	-2.52572	-2.70069
Spink10	-3.32551	-4.4048	-3.06196	-3.77063	-3.9547	-3.04702
C1qa	0	0	-1.3506	-1.35942	0	-1.4888
Erdr1y	-1.61263	0	-1.60539	-1.89366	0	-1.6806
Celf5	0	0	-1.41851	0	-1.3924	-1.41295
Robo3	0	0	-2.22992	0	-1.84692	-1.82982
mt-Cytb	0	0	-1.17767	0	0	-1.16199
Kifc2	0	0	-1.23659	0	0	-1.21645
Lmtk3	0	0	-1.35189	0	0	-1.3197
Rgs11	0	0	-1.57681	0	0	-1.54109
Zdhhc8	0	0	-1.5833	0	0	-1.48883
Crybb1	0	0	-2.33371	0	0	-2.22469
Adgrb1	0	0	-1.37235	0	0	-1.24424
Rps13-ps1	0	0	-2.5133	0	0	-2.23492
Snhg11	0	0	-1.45368	0	0	-1.46669
Dact2	0	0	-1.49724	0	0	-1.54901
Zfr2	0	0	-1.53069	0	0	-1.63231
Gm14286	0	0	-3.82426	0	0	-4.31262
A830036E02Rik	0	0	0	0	-1.81505	-2.77655
Zswim8	0	0	0	0	0	-1.32627
Csf1r	0	0	0	0	0	-1.41328
C1qc	0	0	0	0	0	-1.45594
Magohb	0	0	0	0	0	-1.51972
Jag2	0	0	0	0	0	-1.66466
Inpp5d	0	0	0	0	0	-2.09199
Gm9616	0	0	0	0	0	-3.84649
Dbn1	0	0	-1.2633	0	-1.2559	0
Nsmf	0	0	-1.24339	0	-1.25701	0
Mmd	0	0	0	0	-1.31329	0
Lingo1	0	0	0	0	-1.31141	0
Kalrn	0	0	0	0	-1.42268	0
Rps8	0	0	0	0	-1.36372	0
Tmem267	0	0	0	0	-1.43785	0
Ezr	0	0	0	0	-1.3852	0
Ppp1r9b	0	0	0	0	-1.26236	0
Mfge8	0	0	0	0	-1.33193	0
Hpcal4	0	0	0	0	-1.37312	0
Stum	0	0	0	0	-1.34697	0
Ddn	0	0	0	0	-1.45175	0
Rbm28	0	0	0	0	-1.48257	0
Zfp365	0	0	0	0	-1.51862	0
Gm4332	0	0	0	0	-1.60485	0
Atp6ap1l	0	0	0	0	-1.71905	0
Tpm3-rs7	0	0	0	0	-2.22249	0
Cort	0	0	0	0	-2.45183	0
R3hdm2	-1.23702	0	0	0	-1.2214	-1.2576
Prss56	-2.84298	0	0	0	-2.8608	0
Lcn2	-6.63379	0	-4.8814	0	-7.97405	-3.14644
Mid1	-1.64943	0	0	-1.68897	-1.64666	-1.63466
Erdr1x	-1.84775	0	-1.59772	-1.86942	-1.72033	-1.83739
Kank3	-1.68353	-1.6015	0	0	0	-1.60526
Slc27a1	-1.32723	0	0	0	0	-1.33889
Csf2ra	-1.73158	0	0	0	0	-1.79832
Pde10a	-2.22786	0	0	0	0	-1.92661
Gad1	-1.24323	0	0	0	0	0
Abcc5	-1.29631	0	0	0	0	0
Dlg2	-1.34211	0	0	0	0	0
Uhmk1	-1.40003	0	0	0	0	0
Sf3b1	-1.30985	0	0	0	0	0
Meis2	-1.61204	0	0	0	0	0
Gm10557	-2.15565	0	0	0	0	0
Nktr	-1.49822	0	0	0	0	0
Cit	-1.50791	0	0	0	0	0
Ank3	-1.32591	0	0	0	0	0
Tia1	-1.37301	0	0	0	0	0
Sec14l1	-1.25499	0	0	0	0	0
Znrf1	-1.28397	0	0	0	0	0
Atp2b2	-1.28663	0	0	0	0	0
Nutf2-ps1	-1.43819	0	0	0	0	0
Rnf44	-1.38168	0	0	0	0	0
Anks1b	-1.31993	0	0	0	0	0
Gas7	-1.34805	0	0	0	0	0
Msi2	-1.48552	0	0	0	0	0
Gal	-2.21968	0	0	0	0	0
Gm46620	-2.37222	0	0	0	0	0
Oxt	-4.22494	0	0	0	0	0
Srsf11	-1.3009	0	0	0	0	0
mt-Nd4l	-1.3158	0	0	0	0	0
Nrxn3	-1.31902	0	0	0	0	0
Plpp3	-1.3332	0	0	0	0	0
Trio	-1.33985	0	0	0	0	0
Aqr	-1.5783	0	0	0	0	0
Adarb1	-1.29975	0	0	0	0	0
Sorbs1	-1.58844	0	0	0	0	0
Myt1l	-1.40206	0	0	0	0	0
Phf21b	-2.02411	0	0	0	0	0
Myo10	-1.60865	0	0	0	0	0
Cdhr1	-3.34104	0	0	0	0	0
Zmynd8	-1.35123	0	0	0	0	0
Gm29394	-6.88428	0	0	0	0	0
Trh	-2.11637	0	0	0	0	0
Gm3411	-2.88135	0	0	0	0	0
Gm28036	-6.83163	0	0	0	0	0
Szt2	-1.821	0	0	0	0	0
Doc2g	-3.26979	0	0	0	0	0
Gpr52	-2.3223	0	0	0	0	0
Zfp973	-2.83948	0	0	0	0	0
Gnao1	-1.20504	-1.20332	-1.16494	0	-1.14689	0
Tspan7	-1.10271	-1.11358	-1.12435	0	-1.13773	-1.10363
Dlg4	-1.23735	-1.27076	-1.18941	0	-1.25493	-1.17724
Ptprn	0	-1.22532	-1.2466	0	-1.2302	0
Coq2	0	-1.37923	-1.51396	0	-1.35171	0
R3hdm4	0	-1.2927	-1.36302	0	-1.27919	-1.28112
Slc25a23	0	-1.19125	-1.21122	0	0	0
Kcnab2	0	-1.18954	-1.17626	0	0	0
Pou6f1	0	-1.34083	-1.31282	0	0	0
B3gnt2	0	-2.41668	-2.132	0	0	0
Pianp	0	-1.32398	-1.28408	0	0	-1.30658
Sez6	0	-1.36084	-1.30825	0	0	-1.36807
Camk2b	-1.16055	-1.27165	-1.16899	0	0	-1.17038
Scn4b	-1.51616	-1.73694	-1.54834	0	0	-1.57804
Zfp512b	-1.45991	-1.48071	-1.49735	0	0	-1.47472
Meg3	-1.2899	0	-1.34132	0	0	-1.29431
Rpl14-ps1	-1.56023	0	-1.60175	0	0	-1.55975
Polr2m	-1.30308	0	-1.29969	0	0	0
Shank3	-1.31892	0	-1.29698	0	0	0
Shank1	-1.36787	0	-1.33634	0	0	0
Srrm2	-1.2511	0	-1.28425	0	0	0
Syngap1	-1.34287	0	-1.37657	0	0	0
Gm10222	-1.81521	0	-1.54735	0	0	0
mt-Nd1	0	0	-1.14518	0	0	0
Kif5a	0	0	-1.323	0	0	0
Matk	0	0	-1.30544	0	0	0
Mast3	0	0	-1.42477	0	0	0
mt-Nd4	0	0	-1.14775	0	0	0
Agrn	0	0	-1.28207	0	0	0
Git1	0	0	-1.32713	0	0	0
Adgrb2	0	0	-1.26036	0	0	0
Tmem191	0	0	-1.34052	0	0	0
Grik5	0	0	-1.30549	0	0	0
Slc38a3	0	0	-1.35515	0	0	0
Mgll	0	0	-1.3576	0	0	0
Stxbp2	0	0	-1.38543	0	0	0
Gm10419	0	0	-1.34392	0	0	0
Rtkn	0	0	-1.40547	0	0	0
Crocc	0	0	-1.47853	0	0	0
Tspoap1	0	0	-1.30534	0	0	0
Rn7s1	0	0	-1.73322	0	0	0
Leng8	0	0	-1.44303	0	0	0
Rn7s2	0	0	-1.73322	0	0	0
Mink1	0	0	-1.24374	0	0	0
Gm3764	0	0	-1.25593	0	0	0
B3gat1	0	0	-1.26834	0	0	0
Akap8l	0	0	-1.25906	0	0	0
Miat	0	0	-1.39898	0	0	0
Fcho1	0	0	-1.3848	0	0	0
Laptm5	0	0	-1.56609	0	0	0
Sfi1	0	0	-1.55049	0	0	0
Rps2-ps10	0	0	-1.95059	0	0	0
Kif22	0	0	-2.39078	0	0	0
Arhgef1	0	0	-1.4791	0	0	0
AI480526	0	0	-1.5182	0	0	0
Cyp4f15	0	0	-2.03692	0	0	0
Vwa5b2	0	0	-1.52425	0	0	0
Npas4	12.5535	0	7.34798	16.8975	13.3966	5.6737
Fosb	7.848	0	4.78371	9.89563	8.13509	4.12836
Arl4d	4.41384	0	3.2009	5.16248	4.25711	2.82775
Gadd45g	4.26702	0	2.77637	4.16056	3.80325	2.73056
Egr4	2.96637	0	2.1271	3.26837	2.93735	2.2703
Gm16199	1.96285	0	0	1.75441	1.71499	1.52312
Rgs2	1.92659	0	0	2.30001	1.75275	0
Ovca2	1.71758	0	0	1.73942	1.63899	0
Chchd6	1.388	0	0	1.32527	0	0
Gm10163	1.67152	0	0	1.61369	0	0
Zmat2	1.22854	0	0	1.19016	0	0
Tmsb10	1.42871	0	0	1.46473	0	0
Gde1	1.18459	0	0	1.20938	0	0
Fabp3	1.25835	0	0	1.24818	0	0
Ap2m1	1.17053	0	0	1.16063	0	0
Chn1os1	0	-2.01223	0	2.08893	0	0
2810001G20Rik	0	0	0	2.17424	0	0
S100a8	0	0	0	6.71318	0	0
Nt5c3	0	0	0	1.29394	0	0
S100a9	0	0	0	6.11455	0	0
Hmgn3	0	0	0	1.20145	0	0
Vps39	0	0	0	1.59129	0	0
Snap25	0	0	0	1.15881	0	0
Mzt1	0	0	0	1.83862	0	0
Zfp507	0	0	0	2.5339	0	0
Ldha	0	0	0	1.16268	0	0
Serpini1	0	0	0	1.29351	0	0
Nptn	0	0	0	1.10997	0	0
Tuba4a	0	0	0	1.17621	0	0
Plk2	0	0	0	1.57563	0	0
Mllt11	0	0	0	1.1275	0	0
Cox6c	1.29708	1.2287	1.17631	0	1.25498	0
Ptma	1.26284	1.23107	1.25553	0	1.26892	0
Psmb3	1.22269	1.24894	1.2308	0	1.23353	0
Pomp	1.17697	1.21903	1.24353	0	1.21802	0
Rpl24	1.19064	1.19004	1.21221	0	1.14931	0
Ndufb9	1.45422	0	1.29701	0	1.28258	0
Zfp771	0	0	2.67776	0	2.12212	0
Sncg	0	0	2.63126	0	3.07744	0
Ddc	0	0	2.6282	0	2.5638	0
Lsm6	0	0	1.39986	0	1.39167	0
Slc18a2	0	0	2.50959	0	2.48079	0
Tmem59	0	0	1.22952	0	1.21779	0
Psmb4	0	0	1.21602	0	1.20592	0
Smim11	0	0	1.45644	0	1.39686	0
Trappc2l	0	0	1.44592	0	1.37042	0
Nap1l5	0	0	1.39709	0	1.43429	0
Ndufb3	0	0	1.16708	0	1.17953	0
Uba52	1.39658	1.26075	0	0	1.26582	1.28235
Ppil3	1.46524	0	0	0	1.34424	1.36778
Gm44002	1.57012	0	0	0	1.69959	0
Gm8730	1.5366	0	0	0	1.6258	0
Gm29084	1.29941	0	0	0	1.33715	0
Smim18	0	1.78521	0	0	1.94187	0
F3	0	1.35895	0	0	1.35555	0
Ndufb4c	0	1.249	0	0	1.24333	0
Rps2-ps13	0	0	0	0	2.97802	0
4930447F24Rik	0	0	0	0	4.09212	0
Gm5914	0	0	0	0	2.56967	0
Irx2	0	0	0	0	4.6336	0
Gm13123	0	0	0	0	2.16991	0
Kcng4	0	0	0	0	3.51751	0
Gm9625	0	0	0	0	2.13858	0
Cartpt	0	0	0	0	1.98571	0
Rgs8	0	0	0	0	1.96633	0
Dner	0	0	0	0	1.8659	0
Adcyap1	0	0	0	0	1.71179	0
Rnaseh2a	0	0	0	0	1.56631	0
Snhg1	0	0	0	0	1.42626	0
Ranbp1	0	0	0	0	1.20225	0
Sgk1	0	0	0	0	1.35639	0
Pou4f1	0	0	0	0	4.55498	0
Ccdc74a	0	0	0	0	1.67497	0
Myoc	0	0	0	0	3.23746	0
Plcb4	0	0	0	0	1.45672	0
Rsph1	0	0	0	0	2.16053	0
Epb41	0	0	0	0	1.80855	0
Ppp1r15a	0	0	0	0	1.78603	0
Agt	0	0	0	0	1.84815	0
Smdt1	0	0	0	0	1.71038	0
Resp18	0	0	0	0	1.32338	0
Slbp	0	0	0	0	1.42274	0
Ndufa11	0	0	0	0	1.28357	0
Lsm5	0	0	0	0	1.33647	0
Rabac1	0	0	0	0	1.29961	0
Itih3	0	0	0	0	1.69382	0
Smim1	0	0	0	0	1.78569	0
Pdcd2	0	0	0	0	1.59396	0
Ier3	0	0	0	0	1.82006	0
Mrap2	0	0	0	0	1.7825	0
Cox17	0	0	0	0	1.16402	0
U2af1	0	0	0	0	1.21628	0
Flywch2	0	0	0	0	1.55867	0
Rbm3	0	0	0	0	1.4576	0
Cox7a1	0	0	0	0	2.62726	2.06593
Ppihl	0	0	0	0	1.96843	2.41698
Zfp385c	0	0	0	0	7.01424	6.50616
Dusp5	0	0	0	0	2.14283	2.28094
Ndufc1	0	0	0	0	1.28085	1.35612
Olfm3	0	0	0	0	1.58628	1.63508
Lrrc49	0	0	0	0	1.34712	1.39875
Coq10b	0	0	0	0	1.40562	1.4199
Tph2	0	0	14.1672	0	20.6319	10.995
Nqo1	0	0	2.09942	0	2.58996	1.96706
Slc6a3	0	0	10.6775	0	8.32918	8.18577
Aldh1a1	0	0	2.39822	0	2.49716	2.35943
Kcnip4	0	0	1.34922	0	1.47995	1.33116
Pvalb	0	0	2.90503	0	3.14779	3.10621
Calb1	0	0	1.62478	0	1.80424	1.81399
Cited2	0	0	1.52561	0	1.59381	1.5559
Bend6	0	0	1.36287	0	1.41155	1.42873
Syt4	0	0	1.34397	0	1.25535	1.30447
Prmt1	0	0	1.27378	0	1.23226	1.23517
Cnbp	0	0	1.18613	0	1.16561	1.18438
Ngdn	1.46789	0	1.45174	0	1.69097	1.4014
Thoc7	1.27019	0	1.31597	0	1.27829	1.31987
Stmn2	1.21617	0	1.22135	0	1.22176	1.28212
Snap47	1.26276	0	1.19138	0	1.20392	1.28489
Ndufa5	1.25759	0	1.31204	0	1.23587	1.23008
Tceal9	1.18587	0	1.28142	0	1.17477	1.18177
Atp5pb	1.25473	0	1.2995	0	1.198	1.28196
Atp5mf	1.37752	0	1.34416	0	1.22572	1.25644
Gpx4	1.29295	0	1.25276	0	1.24514	1.2643
Naca	1.2035	0	1.19668	0	1.15877	1.1641
Uqcrb	1.26354	0	1.22828	0	1.18757	1.19905
Rpl7	1.21996	0	1.18937	0	1.13021	1.13529
Gm12276	0	2.26976	0	0	0	0
Gm10359	0	2.17624	0	0	0	0
Uqcrq	0	1.26788	0	0	0	0
Fastkd3	0	1.96335	0	0	0	0
Gapdh	0	1.31769	0	0	0	0
Cox7b	0	1.30553	0	0	0	0
Mgst3	0	1.30434	0	0	0	0
Rpl37rt	0	1.26189	0	0	0	0
Uba52rt	0	1.25888	0	0	0	0
Uqcr10	0	1.25519	0	0	0	0
Extl2	0	1.57837	0	0	0	0
Gm14295	0	1.51421	0	0	0	0
Rex1bd	0	1.39841	0	0	0	0
Rpl13	0	1.16084	0	0	0	0
Antkmt	0	1.35634	0	0	0	0
Ndufb2	0	1.32682	0	0	0	0
Hba-a2	0	1.93423	0	0	0	0
Rpl35a	0	1.23879	0	0	0	0
Ndufa7	0	1.24179	0	0	0	0
Rps10	0	1.13532	0	0	0	0
Dpm3	0	1.30313	0	0	0	0
Uqcr11	0	1.29694	0	0	0	0
Gng13	0	1.54158	0	0	0	1.53736
Lamtor5	0	1.23746	0	0	0	1.23736
Kpna2	0	5.13077	6.09033	0	0	0
Manf	0	1.34874	1.27823	0	0	0
Ndufb11	0	1.30409	1.27243	0	0	0
Atp5pf	0	1.25474	1.25193	0	0	0
Xbp1	0	1.33492	1.34699	0	0	0
Ndufb5	0	1.18964	1.2054	0	0	0
Ndufa13	0	1.2607	1.21048	0	1.20973	0
Atp5mc1	0	1.23195	1.24873	0	1.23306	0
Cox7c	0	1.20009	1.18471	0	1.1823	0
Mrpl32	0	1.33096	1.38237	0	0	1.33126
Gm11007	0	1.51189	1.73477	0	1.48182	1.7235
Atp5mg	0	1.2867	1.23405	0	1.24759	1.19227
Rpl18	1.29174	1.3627	1.36345	0	0	1.25583
Hspa8	1.1774	1.26563	1.28499	0	0	1.25872
Rpl22l1	1.37431	1.25487	1.41199	0	0	1.26039
Uqcrh	1.28512	1.20962	1.30739	0	0	1.25917
Ndufa3	1.32599	1.31465	1.23601	0	0	1.20996
Grcc10	1.31625	1.26422	1.30091	0	0	1.22446
Rpl11	1.25697	1.20461	1.24325	0	0	1.17505
Rps25	1.22121	1.23399	1.217	0	0	1.19094
Fis1	1.26797	1.20236	1.22609	0	0	1.22935
Atp5mk	1.26378	1.18879	1.19667	0	0	1.22227
Ptgds	1.48079	1.4586	1.5916	0	1.55142	1.59399
Phb	1.30216	1.25355	1.46681	0	1.30274	1.40101
Sdhb	1.31428	1.30239	1.31121	0	1.25679	1.26268
Cops9	1.25309	1.27259	1.22589	0	1.23458	1.20079
Stmn3	1.40406	1.35246	1.40725	0	1.31656	1.39337
Zwint	1.15261	1.11104	1.20822	0	1.12786	1.15155
Ndufa4	1.27036	1.23488	1.26112	0	1.24718	1.25369
Atp5f1c	1.24257	1.17743	1.25214	0	1.20972	1.24654
Mdh1	1.17293	1.16105	1.21457	0	1.18488	1.217
H2az1	1.14819	1.14904	1.1967	0	1.15207	1.179
Ccn1	5.58677	3.29089	4.94718	6.39244	6.3	4.11005
Fos	8.82519	4.40015	7.4943	9.62299	8.91112	7.33079
Nr4a1	3.64398	2.31178	3.24655	4.39904	3.63164	3.09187
Egr2	5.45158	3.68174	5.09913	5.41028	5.48149	4.84908
Ier2	3.65935	2.27818	3.11751	3.6123	3.75279	3.30814
Btg2	6.29098	3.00119	4.64342	5.60408	5.85071	4.49923
Junb	4.89987	2.75975	3.59241	4.93623	4.55377	3.48101
Arc	3.66266	2.99885	3.32482	4.55397	3.33782	3.59496
Egr1	2.3399	1.76698	2.10003	2.98814	2.23209	2.19783
1700016P03Rik	3.68396	2.81181	3.99944	5.04719	3.62427	3.26441
Dusp6	1.94895	1.59332	2.00614	2.30848	1.799	1.79341
Dusp1	3.32401	3.19136	3.91198	3.63893	3.94337	3.41252
Chchd1	1.46772	1.38991	1.48138	1.24629	1.33615	1.38319
Gm10123	1.24232	1.16999	1.20084	1.17114	1.1674	1.1868
Snurf	1.86981	0	1.86463	1.81284	1.34415	2.06066
Timm17a	1.28542	0	1.44817	1.26701	1.25771	1.26578
Hddc3	1.40693	0	1.28121	1.30689	1.32159	1.3326
Vsnl1	1.21511	0	1.19046	1.18737	1.13753	1.1685
Cox7a2l	1.30237	0	1.27664	1.31346	1.28123	0
mt-Co2	1.82814	0	1.56883	1.66392	0	0
Tma7-ps	1.55077	0	1.36491	1.36695	0	0
Rps15a	1.20446	0	1.23715	1.25347	0	0
Sub1	1.2368	0	1.19138	1.21187	0	0
Impa1	0	0	1.31709	1.30109	1.29149	0
AK157302	0	0	6.80312	7.1314	0	0
Glrb	0	0	1.31721	1.25964	0	0
Gm3892	0	2.14639	2.98452	2.22356	0	2.32265
Hbb-bs	0	2.22637	1.98991	2.26574	0	2.03206
Hbb-bt	0	2.22371	1.95045	2.16479	0	2.05417
Dnajb1	0	1.55323	1.54137	1.40859	0	1.64481
Gm15459	0	1.23845	1.28166	1.17711	0	1.24784
Csnk2a1	0	0	1.55644	1.43467	1.37833	1.51636
Bhlhe40	0	0	1.32807	1.56642	0	1.49641
Eloc	0	0	1.22256	1.20503	0	1.227
Ywhah	0	0	1.18175	1.15635	0	1.17014
Atp6v1h	0	0	1.20758	1.15919	0	1.16487
Ccl19	0	0	2.99252	0	0	2.38322
Cox5b-ps	0	0	2.8689	0	0	2.28985
Pnrc1	0	0	1.46561	0	0	1.45123
Rpp25l	0	0	1.54329	0	0	1.52637
Cfdp1	0	0	1.22928	0	0	1.21462
Ttc1	0	0	1.28486	0	0	1.27526
Gm10053	0	0	1.27854	0	0	1.26859
Dnajb6	0	0	1.16895	0	0	1.1593
Zfp1006	0	0	1.52384	0	0	1.51464
Snu13	0	0	1.22053	0	0	1.21219
Vps29	0	0	1.15438	0	0	1.14683
Alyref	0	0	1.47056	0	0	1.44857
Snrnp27	0	0	1.21461	0	0	1.1958
Psmc1	0	0	1.21189	0	0	1.19228
Chmp5	0	0	1.24008	0	0	1.21591
Cacybp	0	0	1.27115	0	0	1.27453
Vdac3	0	0	1.2737	0	0	1.27395
Tbca	0	0	1.26153	0	0	1.26165
Dnaja1	0	0	1.17206	0	0	1.17256
Ube2v2	0	0	1.22165	0	0	1.21924
Pak1	0	0	1.17431	0	0	1.17244
Nap1l2	0	0	1.28327	0	0	1.24074
Rps27l	0	0	1.35594	0	0	1.3041
Ndfip1	0	0	1.18509	0	0	1.14036
Cct3	0	0	1.23079	0	0	1.2691
Hsp90aa1	0	0	1.17579	0	0	1.22132
Gabra1	0	0	1.23405	0	0	1.26094
Btf3	0	0	1.20075	0	0	1.2265
Cmas	0	0	1.20366	0	0	1.22418
Psmc3	0	0	1.17657	0	0	1.18638
Skp1	0	0	1.15925	0	0	1.17425
Cdc42	0	0	1.15159	0	0	1.16506
Vmn2r97	0	0	2.24588	0	0	0
Tfam	0	0	1.38905	0	0	0
Mrps6	0	0	1.41804	0	0	0
Rit2	0	0	1.36873	0	0	0
Gabarapl2	0	0	1.29906	0	0	0
Chd9	0	0	4.15648	0	0	0
Bnip3	0	0	1.21339	0	0	0
Tpd52l2	0	0	1.29288	0	0	0
4933434E20Rik	0	0	1.29203	0	0	0
Pdcl3	0	0	1.31248	0	0	0
Psmb5	0	0	1.30068	0	0	0
Cops5	0	0	1.22541	0	0	0
Glod4	0	0	1.33148	0	0	0
Ptges3	0	0	1.23388	0	0	0
Snhg8	0	0	1.19867	0	0	0
Bcat1	0	0	1.39302	0	0	0
Ndufab1	0	0	1.36219	0	0	0
Rab1a	0	0	1.19905	0	0	0
6330403K07Rik	0	0	1.29089	0	0	0
Impact	0	0	1.2684	0	0	0
Cct5	0	0	1.22741	0	0	0
Eif4a-ps4	0	0	1.68803	0	0	0
Hspa5	0	0	1.28988	0	0	0
Ndufaf5	0	0	1.34355	0	0	0
Dpy30	0	0	1.30452	0	0	0
Pfn2	0	0	1.11133	0	0	0
Polr2k	0	0	1.26741	0	0	0
Prxl2a	0	0	1.24299	0	0	0
Prxl2b	0	0	1.26709	0	0	0
Dnajc8	0	0	1.19099	0	0	0
Atp6v1g1	0	0	1.25159	0	0	0
Psmc5	0	0	1.23063	0	0	0
Gap43	0	0	1.18598	0	0	0
Mia	0	0	1.98882	0	0	0
Smim26	0	0	1.34107	0	0	0
Sarnp	0	0	1.31957	0	0	0
Pfdn2	0	0	1.27852	0	0	0
Pfdn4	0	0	1.34009	0	0	0
Arl1	0	0	1.17172	0	0	0
Pomc	0	0	36.5521	0	0	0
Gm43305	0	0	4.28671	0	0	0
Tmsb15b1	0	0	2.64595	0	0	0
Mrpl18	0	0	1.37964	0	0	0
Tm2d3	0	0	1.31155	0	0	0
Rab2a	0	0	1.14759	0	0	0
Tceal8	0	0	1.27614	0	0	0
Cct4	0	0	1.22723	0	0	0
Vps28	0	0	1.24239	0	0	0
Eif3i	0	0	1.19188	0	0	0
Cct7	0	0	1.1866	0	0	0
Gm13301	0	0	2.60011	0	0	0
Dlk1	0	0	2.12614	0	0	0
Serbp1	0	0	1.15415	0	0	0
Eif4e	0	0	1.26359	0	0	0
Hprt	0	0	1.19869	0	0	0
Ostc	0	0	1.25919	0	0	0
Naa38	0	0	1.22041	0	0	0
Mrpl42	0	0	1.21649	0	0	0
Rps6	0	0	1.20257	0	0	0
Bex2	0	0	1.18064	0	0	0
Cisd1	0	0	1.25699	0	0	0
Rpl4	0	0	1.10904	0	0	0
Gm38226	2.19424	1.73789	1.61957	0	0	0
Rps6-ps4	1.36589	1.38809	1.27751	0	0	0
Rpl39	1.32182	1.28233	1.2574	0	0	0
Cox6b1	1.26956	1.24163	1.22649	0	0	0
Rpl32	1.21786	1.20188	1.18161	0	0	0
Rpl35	1.28168	1.22256	1.1782	0	0	0
Rpl26	1.25585	1.30724	1.26835	0	0	0
Atp5me	1.27642	1.28835	1.29998	0	0	0
Atp5pd	1.19784	1.20873	1.22419	0	0	0
Rps3	1.18197	1.1968	1.2287	0	0	0
Atp5po	1.23547	1.23083	1.23182	0	0	0
Cox7a2	1.2988	0	1.36861	0	0	0
Mrps14	1.27633	0	1.31451	0	0	0
Hint1	1.265	0	1.29765	0	0	0
Tcp1	1.16661	0	1.21061	0	0	0
Rps13	1.30658	0	1.32392	0	0	0
Atp5f1b	1.28575	0	1.29365	0	0	0
Lamtor2	1.25631	0	1.26212	0	0	0
Anapc13	1.32479	0	1.32783	0	0	0
Sod1	1.26587	0	1.26464	0	0	0
Stmn4	1.13064	0	1.12976	0	0	0
Chaserr	1.45265	0	1.4378	0	0	0
Ppp1r11	1.30701	0	1.29302	0	0	0
Snrnp25	1.36534	0	1.34588	0	0	0
Rpl36al	1.22479	0	1.20772	0	0	0
Ndufa2	1.24533	0	1.22661	0	0	0
Dap3	1.3172	0	1.27096	0	0	0
Pfdn1	1.30294	0	1.25937	0	0	0
Ctxn2	1.44122	0	1.41103	0	0	0
Tpi1	1.22946	0	1.20399	0	0	0
Ndufa9	1.25334	0	1.22642	0	0	0
Mcts1	1.25086	0	1.21751	0	0	0
Ociad1	1.19647	0	1.16316	0	0	0
Psma6	1.2191	0	1.18905	0	0	0
Zcchc17	1.45199	0	1.33508	0	0	0
Rpl36a	1.27853	0	1.17853	0	0	0
Mrps18c	1.31887	0	1.24123	0	0	0
Znhit1	1.23605	1.30153	0	0	0	0
Rpl34	1.15122	1.17876	0	0	0	0
Rpl38	1.28802	1.25091	0	0	0	0
Rpl18a	1.23868	1.20672	0	0	0	0
Mrps21	1.20917	1.21889	0	0	0	0
Rpl23a	1.14992	1.1565	0	0	0	0
Eif3k	1.17525	1.16659	0	0	0	0
Rpl34-ps1	1.21676	1.15923	0	0	0	1.1613
mt-Atp6	1.46009	0	0	0	0	0
Il17rc	4.23603	0	0	0	0	0
Churc1	1.2944	0	0	0	0	0
A2ml1	1.46339	0	0	0	0	0
Nudc	1.32505	0	0	0	0	0
Ndufs6	1.30904	0	0	0	0	0
Rnaset2b	1.50209	0	0	0	0	0
Gtf3c6	1.39779	0	0	0	0	0
Mrm1	2.39535	0	0	0	0	0
Rps23	1.29409	0	0	0	0	0
Rps20	1.40833	0	0	0	0	0
Pdcd5	1.27983	0	0	0	0	0
Lysmd4	1.37149	0	0	0	0	0
Bag1	1.27131	0	0	0	0	0
Mrpl12	1.37031	0	0	0	0	0
Mrpl27	1.35453	0	0	0	0	0
Ccn3	1.32577	0	0	0	0	0
Rps16	1.28604	0	0	0	0	0
Ntan1	1.24468	0	0	0	0	0
Eif1	1.32334	0	0	0	0	0
Dynlrb1	1.1794	0	0	0	0	0
Arpc5l	1.24075	0	0	0	0	0
Rpl23	1.215	0	0	0	0	0
Polr2h	1.42973	0	0	0	0	0
Gm13370	1.64117	0	0	0	0	0
Ptgs2	3.81975	0	0	0	0	0
Rpl10	1.28588	0	0	0	0	0
Rpl14	1.29176	0	0	0	0	0
Mrpl30	1.27845	0	0	0	0	0
Timm10	1.28377	0	0	0	0	0
Rpl19	1.23666	0	0	0	0	0
Gm8210	1.92535	0	0	0	0	0
Ubl5	1.20854	0	0	0	0	0
Rpl22	1.18528	0	0	0	0	0
Rps12-ps3	1.43265	0	0	0	0	0
Cfap298	1.34299	0	0	0	0	0
Rps27	1.2406	0	0	0	0	0
Gm7536	1.17986	0	0	0	0	0
Rpl41	1.29763	0	0	0	0	0
Dpcd	1.28041	0	0	0	0	0
Rpl17	1.18181	0	0	0	0	0
Cfl1	1.14536	0	0	0	0	0
Mrpl17	1.36303	0	0	0	0	0
Ppa1	1.23344	0	0	0	0	0
Rps4x	1.20042	0	0	0	0	0
Mea1	1.2724	0	0	0	0	0
Emc2	1.21455	0	0	0	0	0
Psme1	1.32378	0	0	0	0	0
Rpl30	1.30275	0	0	0	0	0
Lsm3	1.25046	0	0	0	0	0
Psenen	1.26931	0	0	0	0	0
Mrpl20	1.27207	0	0	0	0	0
Uqcc2	1.29646	0	0	0	0	0
Ndufs8	1.25264	0	0	0	0	0
Snrpe	1.24067	0	0	0	0	0
Pfdn5	1.27062	0	0	0	0	0
Psma5	1.21994	0	0	0	0	0
Psmb1	1.24471	0	0	0	0	0
Rps5	1.19679	0	0	0	0	0
Gm10240	1.53224	0	0	0	0	0
Lyrm7	1.80428	0	0	0	0	0
Ndufa12-ps	1.34687	0	0	0	0	0
Bud31	1.27506	0	0	0	0	0
S100a1	1.23687	0	0	0	0	0
Eef1g	1.28043	0	0	0	0	0
Llph-ps2	1.23706	0	0	0	0	0
Rps15	1.22307	0	0	0	0	0
Atp6v1d	1.28173	0	0	0	0	0
Sumo2	1.11572	0	0	0	0	0
Use1	1.27162	0	0	0	0	0
Atp5if1	1.1681	0	0	0	0	0
Rps24	1.18956	0	0	0	0	0
Rps17	1.18385	0	0	0	0	0
Swi5	1.17292	0	0	0	0	0
Anp32a	1.17348	0	0	0	0	0
Tmsb4x	1.18428	0	0	0	0	0
Gm10146	1.4448	0	0	1.26067	0	1.33461
Med9os	2.60078	0	0	0	0	2.65389
Ubb-ps	1.80814	0	0	0	0	1.8537
Gm14308	1.73443	0	0	0	0	1.75604
Czib	1.31788	0	0	0	0	1.33237
Rps16-ps2	1.21451	0	0	0	0	1.22849
Mt3	1.29743	0	0	0	0	1.27758
Iftap	1.33579	0	0	0	0	1.32569
Ndufa10	1.29214	0	0	0	0	1.2813
Gm4735	1.2227	0	0	0	0	1.21911
Fcor	1.81813	0	0	0	0	1.70614
Ndufs4	1.38729	0	0	0	0	1.29362
Rpl36a-ps2	1.27551	0	0	0	0	1.18666
Acot13	1.35363	0	0	0	0	1.2189
Gm42429	2.77422	0	2.50688	2.16196	0	2.14681
Slc6a13	1.92966	0	1.84629	1.89954	0	1.90801
Tsc22d1	1.17734	0	1.20738	1.18154	0	1.21192
Pgk1	1.15871	0	1.18544	1.14062	0	1.19129
Ppia	1.31045	0	1.21233	1.18997	0	1.23904
Atp6v1e1	1.21941	0	1.19917	1.12824	0	1.14494
Scg5	1.15947	0	1.17724	1.09907	0	1.12972
Ccl19-ps2	2.90356	0	3.92063	0	0	3.27894
Micos10	1.48518	0	1.41704	0	0	1.36132
Nsa2	1.40193	0	1.3694	0	0	1.31175
Snrpd2	1.38082	0	1.34939	0	0	1.2964
Eef1b2	1.32492	0	1.2407	0	0	1.22252
Rps14	1.34959	0	1.24574	0	0	1.25157
Rps27a	1.27689	0	1.18798	0	0	1.196
Nedd8	1.31659	0	1.31022	0	0	1.2942
Ckmt1	1.27527	0	1.26164	0	0	1.2343
Ndufv2	1.33642	0	1.34876	0	0	1.29235
Psmb7	1.28619	0	1.27792	0	0	1.22696
Tpt1	1.2678	0	1.23162	0	0	1.25522
Gsta4	1.46603	0	1.42591	0	0	1.41447
Atp5mj	1.28413	0	1.24363	0	0	1.24041
Fkbp3	1.22252	0	1.18223	0	0	1.18753
Fam162a	1.40922	0	1.36095	0	0	1.34506
Rbis	1.22877	0	1.17989	0	0	1.17721
Mrps33	1.27821	0	1.21788	0	0	1.21419
Myl6	1.24799	0	1.18167	0	0	1.18956
Trmt112-ps2	1.47501	0	1.64635	0	0	1.52363
Dctn3	1.51584	0	1.61443	0	0	1.48283
Tagln3	1.22737	0	1.21664	0	0	1.25185
Schip1	1.20786	0	1.22305	0	0	1.24853
Psma3	1.25717	0	1.27771	0	0	1.27788
Glrx3	1.22773	0	1.24391	0	0	1.21977
Rpl6	1.14965	0	1.1547	0	0	1.14143
Sumo1	1.1863	0	1.23963	0	0	1.22106
Eif3m	1.21387	0	1.2509	0	0	1.21044
Rap1a	0	0	0	0	0	1.38929
Ahcyl	0	0	0	0	0	2.42107
Aldh1a2	0	0	0	0	0	1.89658
Sat1	0	0	0	0	0	1.26114
Sbk1	0	0	0	0	0	1.79736
Ssu72	0	0	0	0	0	1.2479
Il11ra1	0	0	0	0	0	1.50594
Psma7	0	0	0	0	0	1.28205
Cops2	0	0	0	0	0	1.292
Psma1	0	0	0	0	0	1.22794
Sap30bp	0	0	0	0	0	1.4561
Stoml2	0	0	0	0	0	1.2548
Cbx3	0	0	0	0	0	1.19552
Rnf7	0	0	0	0	0	1.32143
Sf3b6	0	0	0	0	0	1.2384
Rexo5	0	0	0	0	0	4.77044
Gm8797	0	0	0	0	0	1.55691
Phf23	0	0	0	0	0	1.34807
Gm3264	0	0	0	0	0	2.80227
Pnrc2	0	0	0	0	0	1.60445
Plpbp	0	0	0	0	0	1.62203
Psmd5	0	0	0	0	0	1.36512
Pals2	0	0	0	0	0	1.35973
Paip2	0	0	0	0	0	1.31243
Eif1b	0	0	0	0	0	1.26414
Pkm	0	0	0	0	0	1.24724
Selenof	0	0	0	0	0	1.22589
Cript	0	0	0	0	0	1.21552
Ppp1cb	0	0	0	0	0	1.21535
BC031181	0	0	0	0	0	1.21193
2210418O10Rik	0	0	0	0	0	3.72272
Gm13305	0	0	0	0	0	2.31526
Thrsp	0	0	0	0	0	1.47853
Acat1	0	0	0	0	0	1.26248
Ufc1	0	0	0	0	0	1.22504
Sec62	0	0	0	0	0	1.20596
Eif4g2	0	0	0	0	0	1.1934
Uqcrc2	0	0	0	0	0	1.18196
Ywhaq	0	0	0	0	0	1.17451
Oip5os1	0	0	0	0	0	1.15906
